# Supplementary material for: (R)-2-[(R)-2,2-Dimethyl-1,3-dioxolan-4-yl]-1,3-oxathio­lan-5-one
Source: Acta Crystallogr Sect E Struct Rep Online. 2009 Jun 6;65(Pt 7):o1483. doi: 10.1107/S160053680902039X (PMC2969249; doi:10.1107/S160053680902039X)
Supplement: Supplementary file 2 [file e-65-o1483-Isup2.hkl]

# 
# h,k,l, Fc-squared, Fo-squared, sigma(Fo-squared) and status flag 
# 
data_I
_shelx_title ' A in P2(1)' 
_shelx_refln_list_code          4 
_shelx_F_calc_maximum       66.83 
_exptl_crystal_F_000       216.00 
_reflns_d_resolution_high  0.7701 
 
loop_ 
 _symmetry_equiv_pos_as_xyz 
 'x, y, z' 
 '-x, y+1/2, -z' 
 
_cell_length_a     6.5528 
_cell_length_b     9.4029 
_cell_length_c     7.9240 
_cell_angle_alpha  90.000 
_cell_angle_beta  106.602 
_cell_angle_gamma  90.000 
 
_shelx_F_squared_multiplier     1.000 
 
loop_ 
 _refln_index_h 
 _refln_index_k 
 _refln_index_l 
 _refln_F_squared_calc 
 _refln_F_squared_meas 
 _refln_F_squared_sigma 
 _refln_observed_status 
   0 -12   0        5.99        1.58      1.83 o 
   1 -12   0        2.97        5.00      2.15 o 
   1 -11   0       14.23       14.20      2.03 o 
   2 -11   0        3.02        3.13      1.83 o 
   3 -11   0       11.20       13.72      2.20 o 
   0 -10   0       57.12       42.49      1.75 o 
   1 -10   0        5.83        7.40      1.38 o 
   2 -10   0        1.40        1.83      1.30 o 
   3 -10   0        0.07       -0.03      1.38 o 
   4 -10   0        1.26        1.10      1.64 o 
   1  -9   0       24.18       25.90      1.41 o 
   2  -9   0        4.86        5.70      1.27 o 
   3  -9   0       39.98       41.31      1.86 o 
   4  -9   0        1.25        0.99      2.37 o 
   5  -9   0        0.46        0.79      2.15 o 
   1  -8   0       28.15       30.99      2.01 o 
   2  -8   0      116.50      121.94      2.10 o 
   3  -8   0       15.55       15.70      2.09 o 
   4  -8   0       13.68       12.82      2.40 o 
   5  -8   0        0.81        0.73      1.27 o 
   6  -8   0        1.25        1.19      1.72 o 
   2  -7   0       21.15       15.93      0.93 o 
   3  -7   0      114.78      122.71      2.21 o 
   4  -7   0       35.85       38.37      1.47 o 
   5  -7   0        1.73        2.65      1.78 o 
   6  -7   0        0.72        0.56      1.04 o 
   0  -6   0      105.63       90.78      1.70 o 
   1  -6   0       14.24       16.30      0.73 o 
   2  -6   0       33.27       37.98      1.07 o 
   3  -6   0       37.44       43.01      1.87 o 
   4  -6   0        1.74        2.03      1.41 o 
   5  -6   0        5.99        4.15      1.04 o 
   6  -6   0        0.96        0.51      1.83 o 
   7  -6   0        0.20        0.62      1.75 o 
   1  -5   0       49.65       42.81      1.90 o 
   2  -5   0        5.90        6.21      0.82 o 
   3  -5   0       65.64       65.62      1.73 o 
   4  -5   0       67.07       70.64      2.04 o 
   5  -5   0       14.97       14.35      2.00 o 
   6  -5   0        2.05        1.83      1.27 o 
   7  -5   0        0.98        0.68      1.72 o 
   0  -4   0       14.58       11.95      0.51 o 
   1  -4   0      678.82      679.71      8.62 o 
   2  -4   0       76.38       84.77      2.18 o 
   3  -4   0       51.06       50.49      1.39 o 
   4  -4   0        8.26        9.83      0.90 o 
   5  -4   0       54.41       50.47      1.50 o 
   6  -4   0        0.66        0.28      1.07 o 
   7  -4   0        6.10        6.27      1.33 o 
   1  -3   0      167.09      162.13      2.23 o 
   2  -3   0       33.64       37.33      0.71 o 
   3  -3   0      861.51      911.48      7.30 o 
   4  -3   0      104.32      112.95      1.50 o 
   5  -3   0       12.80       12.57      1.36 o 
   6  -3   0       26.66       24.49      1.58 o 
   7  -3   0        0.76        0.62      1.55 o 
   0  -2   0     3547.23     3681.45     40.17 o 
   1  -2   0      759.67      753.69      8.71 o 
   2  -2   0      420.59      408.00      4.01 o 
   3  -2   0      130.81      153.08      2.19 o 
   4  -2   0       81.31       79.23      1.70 o 
   5  -2   0       77.60       76.63      1.87 o 
   6  -2   0       25.29       25.65      1.36 o 
   7  -2   0       18.78       22.03      1.55 o 
   8  -2   0        5.42        5.17      1.69 o 
   1  -1   0     4464.03     3973.08     42.67 o 
   2  -1   0      448.10      431.39      4.90 o 
   3  -1   0      178.61      179.52      2.28 o 
   4  -1   0      577.08      576.71      6.33 o 
   5  -1   0       88.31       83.68      1.67 o 
   6  -1   0       22.81       18.13      1.05 o 
   7  -1   0        0.05        0.82      1.30 o 
   8  -1   0        5.30        6.30      1.61 o 
   1   0   0       32.78       26.96      0.71 o 
   2   0   0        9.70        7.97      1.44 o 
   3   0   0      607.66      584.65      7.64 o 
   4   0   0       33.57       36.66      0.93 o 
   5   0   0       61.12       63.07      1.53 o 
   6   0   0      129.42      143.95      2.44 o 
   7   0   0       10.96       10.84      1.30 o 
   1   1   0     4466.71     4103.91     45.66 o 
   2   1   0      444.75      449.82      4.12 o 
   3   1   0      174.20      186.26      2.51 o 
   4   1   0      575.95      629.47      6.44 o 
   5   1   0       87.31       94.61      1.81 o 
   6   1   0       23.17       21.61      1.02 o 
   7   1   0        0.05        0.34      1.47 o 
   8   1   0        5.31        3.42      2.37 o 
   0   2   0     3532.96     3774.85     43.06 o 
   2   2   0      415.84      403.81      4.15 o 
   3   2   0      130.29      182.63      2.30 o 
   4   2   0       80.96       78.47      1.67 o 
   5   2   0       76.63       74.76      1.70 o 
   6   2   0       24.69       23.95      1.44 o 
   7   2   0       18.89       19.17      1.67 o 
   1   3   0      164.69      168.44      2.34 o 
   3   3   0      854.26      904.92      9.44 o 
   4   3   0      103.51      104.93      2.41 o 
   6   3   0       26.84       28.84      1.38 o 
   7   3   0        0.75        1.69      1.21 o 
   1   4   0      672.60      696.39      6.86 o 
   3   4   0       51.19       50.55      1.10 o 
   4   4   0        7.96       10.70      0.79 o 
   6   4   0        0.58        0.59      1.10 o 
   7   4   0        6.04        6.18      1.38 o 
   3   5   0       63.13       62.53      1.61 o 
   4   5   0       66.41       69.73      1.90 o 
   5   5   0       15.32       16.58      1.16 o 
   1   6   0       14.49       16.21      0.82 o 
   3   6   0       37.08       39.40      1.22 o 
   4   6   0        1.83        2.00      0.99 o 
   5   6   0        5.84        4.63      1.13 o 
   6   6   0        1.05        0.82      1.33 o 
   7   6   0        0.20        0.56      1.61 o 
   2   7   0       21.74       20.82      1.02 o 
   3   7   0      117.08      120.90      2.12 o 
   6   7   0        0.72        0.23      1.47 o 
   4   8   0       13.83       13.78      1.36 o 
   5   8   0        0.80        1.21      1.33 o 
   3   9   0       40.44       34.53      1.84 o 
  -1 -12   1        0.91        1.61      2.31 o 
   0 -12   1       10.58       10.14      2.06 o 
   1 -12   1        0.19        0.51      1.75 o 
  -3 -11   1        3.21        2.71      2.26 o 
  -2 -11   1        0.71        1.02      1.61 o 
  -1 -11   1        8.20        7.82      1.58 o 
   0 -11   1        3.58        2.17      2.31 o 
   1 -11   1       10.70       11.04      2.54 o 
   2 -11   1        1.56        2.99      1.89 o 
   3 -11   1        4.11        2.48      2.77 o 
  -4 -10   1        1.90        1.04      2.00 o 
  -3 -10   1        6.26        4.86      2.12 o 
  -2 -10   1        2.64        3.33      1.33 o 
  -1 -10   1        8.19       10.33      1.58 o 
   0 -10   1        4.50        4.63      1.33 o 
   1 -10   1        0.72        1.30      1.30 o 
   2 -10   1       12.26       12.31      1.47 o 
   3 -10   1        3.28        2.00      2.43 o 
   4 -10   1        1.01        0.99      1.47 o 
  -5  -9   1        0.39       -0.68      1.64 o 
  -4  -9   1       11.11       11.89      1.55 o 
  -3  -9   1       58.77       72.57      1.98 o 
  -2  -9   1       23.84       23.22      1.36 o 
  -1  -9   1       11.00       12.20      1.19 o 
   0  -9   1        6.10        7.42      1.30 o 
   1  -9   1       24.24       24.80      1.58 o 
   2  -9   1        0.77        0.23      1.67 o 
   3  -9   1       19.62       16.10      1.95 o 
   4  -9   1        0.24        0.20      1.24 o 
   5  -9   1        4.74        2.54      1.69 o 
  -6  -8   1        0.07       -0.54      1.44 o 
  -5  -8   1        5.17        6.66      1.50 o 
  -4  -8   1       18.39       21.26      1.64 o 
  -3  -8   1       46.49       46.24      1.61 o 
  -2  -8   1        7.47        8.02      1.52 o 
  -1  -8   1       25.68       26.13      1.13 o 
   0  -8   1       33.60       35.77      1.24 o 
   2  -8   1        7.61        8.33      1.55 o 
   3  -8   1       11.01       10.39      1.78 o 
   4  -8   1        0.57        0.79      1.61 o 
   5  -8   1        0.28        0.34      1.72 o 
  -6  -7   1        2.70        2.74      1.50 o 
  -5  -7   1        0.71        0.54      1.55 o 
  -4  -7   1       18.97       19.15      1.67 o 
  -3  -7   1       53.88       55.64      1.39 o 
  -2  -7   1       65.54       71.06      1.81 o 
  -1  -7   1       84.25       90.59      1.95 o 
   0  -7   1      137.67      139.10      2.50 o 
   1  -7   1       14.40       12.03      1.27 o 
   3  -7   1        2.62        4.54      1.10 o 
   4  -7   1        7.82        6.69      1.07 o 
   5  -7   1       10.00       10.90      1.24 o 
   6  -7   1        0.07       -0.23      1.78 o 
  -7  -6   1        0.90        0.85      2.00 o 
  -6  -6   1        4.55        4.52      1.19 o 
  -5  -6   1        2.16        2.99      1.44 o 
  -4  -6   1       55.15       59.04      1.81 o 
  -3  -6   1       36.25       29.70      1.05 o 
  -2  -6   1       42.98       42.78      1.39 o 
  -1  -6   1      247.60      255.30      3.08 o 
   0  -6   1      260.39      272.27      3.22 o 
   1  -6   1       62.00       59.79      1.16 o 
   2  -6   1        5.70        5.00      0.68 o 
   3  -6   1       79.43       75.93      1.73 o 
   4  -6   1        1.90        2.20      0.99 o 
   5  -6   1        0.62        0.25      1.16 o 
   6  -6   1        0.47        0.96      1.44 o 
  -7  -5   1        1.32        1.69      1.78 o 
  -6  -5   1        6.56        7.11      1.30 o 
  -5  -5   1       13.63       12.59      0.99 o 
  -4  -5   1       39.44       39.29      0.99 o 
  -3  -5   1       62.69       68.22      1.19 o 
  -2  -5   1       12.03       11.13      1.27 o 
  -1  -5   1       77.05       73.17      2.61 o 
   0  -5   1      405.07      422.94      5.15 o 
   1  -5   1       41.10       41.09      0.93 o 
   2  -5   1        4.66        4.71      0.56 o 
   3  -5   1       39.52       42.68      0.99 o 
   4  -5   1       75.89       73.22      2.15 o 
   5  -5   1        4.30        2.68      2.43 o 
   6  -5   1       13.10       16.83      2.26 o 
   7  -5   1        3.68        3.70      1.75 o 
  -7  -4   1        3.44        2.68      2.03 o 
  -6  -4   1        0.73        0.20      1.55 o 
  -5  -4   1        5.61        7.20      0.88 o 
  -4  -4   1       92.48      100.20      1.44 o 
  -3  -4   1       10.46       15.42      2.03 o 
  -2  -4   1      242.76      246.14      2.77 o 
  -1  -4   1       23.19       20.43      0.93 o 
   0  -4   1      487.12      512.57      6.24 o 
   2  -4   1      363.13      359.02      4.28 o 
   3  -4   1      102.59      102.36      1.98 o 
   4  -4   1       27.81       30.00      1.50 o 
   5  -4   1        3.95        4.18      1.07 o 
   6  -4   1        4.59        5.22      2.09 o 
   7  -4   1        5.24        3.30      2.12 o 
  -8  -3   1        0.54        0.25      1.50 o 
  -7  -3   1        2.46        3.58      1.61 o 
  -6  -3   1       11.18        9.32      1.84 o 
  -5  -3   1        9.94        9.74      1.33 o 
  -4  -3   1       17.07       19.86      1.30 o 
  -3  -3   1      381.63      421.26      3.53 o 
  -2  -3   1       61.56       52.52      0.91 o 
  -1  -3   1      411.88      408.38      4.59 o 
   0  -3   1      896.47      914.71      9.87 o 
   2  -3   1      119.40      129.53      2.16 o 
   3  -3   1      157.71      153.79      2.39 o 
   4  -3   1       19.37       18.08      1.02 o 
   5  -3   1        9.52        9.29      1.44 o 
   6  -3   1       45.28       47.31      1.72 o 
   7  -3   1        1.24        0.96      1.86 o 
  -8  -2   1        0.57       -0.03      1.41 o 
  -7  -2   1       10.32        9.06      1.24 o 
  -6  -2   1       62.22       53.42      1.72 o 
  -5  -2   1       10.91        9.94      1.19 o 
  -4  -2   1       38.49       44.10      1.33 o 
  -3  -2   1      369.82      399.98      4.23 o 
  -2  -2   1      131.61      137.21      1.91 o 
  -1  -2   1      829.81      757.08      9.38 o 
   0  -2   1     1992.16     1984.95     20.94 o 
   1  -2   1      560.86      543.60      5.28 o 
   2  -2   1      253.58      259.96      3.04 o 
   3  -2   1       32.74       30.45      1.24 o 
   4  -2   1       43.79       40.68      1.55 o 
   5  -2   1        4.73        5.39      1.55 o 
   6  -2   1        2.76        3.87      2.20 o 
   7  -2   1        6.43        7.09      1.69 o 
  -8  -1   1        0.39       -0.68      1.35 o 
  -7  -1   1        1.79        2.74      1.13 o 
  -6  -1   1        8.45        7.96      0.96 o 
  -5  -1   1       84.52       77.51      1.84 o 
  -4  -1   1       89.90       91.97      1.84 o 
  -3  -1   1      349.29      348.39      4.83 o 
  -2  -1   1      666.08      637.31      6.29 o 
  -1  -1   1      429.83      400.57      4.93 o 
   0  -1   1      376.60      341.62      4.11 o 
   1  -1   1      295.46      243.07      2.96 o 
   2  -1   1      110.75      123.97      1.99 o 
   3  -1   1      169.85      166.43      2.42 o 
   4  -1   1       20.62       19.46      2.26 o 
   5  -1   1       74.08       64.82      1.75 o 
   6  -1   1        3.65        4.32      1.27 o 
   7  -1   1        0.55        0.45      1.52 o 
  -8   0   1        1.43        0.31      1.58 o 
  -7   0   1        5.78        5.79      1.21 o 
  -6   0   1       80.69       72.06      1.84 o 
  -5   0   1        4.73        5.65      0.79 o 
  -4   0   1        4.84        3.16      0.71 o 
  -3   0   1      546.71      555.55      7.30 o 
  -2   0   1      574.96      567.24      6.09 o 
  -1   0   1      727.59      708.56      7.75 o 
   0   0   1      779.28      762.71      8.20 o 
   1   0   1       18.01       17.56      0.99 o 
   2   0   1      144.50      129.59      2.05 o 
   3   0   1      503.94      493.10      6.05 o 
   4   0   1        4.51        6.92      0.79 o 
   5   0   1        0.57        0.42      0.56 o 
   6   0   1       14.24        9.29      2.54 o 
   7   0   1        2.57        5.65      1.50 o 
  -8   1   1        0.37        0.06      1.52 o 
  -7   1   1        1.76        2.00      1.21 o 
  -6   1   1        8.03        8.53      1.21 o 
  -5   1   1       85.11       84.42      1.87 o 
  -4   1   1       89.49       99.06      1.62 o 
  -3   1   1      353.36      369.36      3.68 o 
  -2   1   1      665.14      771.85      8.88 o 
   0   1   1      373.85      355.11      3.90 o 
   2   1   1      112.46      131.38      2.05 o 
   3   1   1      170.67      168.94      2.28 o 
   5   1   1       74.05       73.45      1.61 o 
   7   1   1        0.47        1.75      1.64 o 
  -6   2   1       61.16       66.90      1.95 o 
  -5   2   1       11.89       10.96      1.33 o 
  -4   2   1       37.46       46.02      1.19 o 
  -3   2   1      377.33      389.19      4.86 o 
  -2   2   1      135.16      132.60      1.91 o 
   0   2   1     1980.20     1929.99     20.19 o 
   1   2   1      569.59      579.30      4.90 o 
   2   2   1      252.83      284.11      3.09 o 
   3   2   1       33.65       17.27      0.88 o 
   4   2   1       45.89       48.32      1.47 o 
   5   2   1        4.65        4.52      1.21 o 
   6   2   1        2.78        1.86      2.23 o 
   7   2   1        6.49        6.10      1.64 o 
  -8   3   1        0.50        0.79      1.10 o 
  -6   3   1       11.14       10.00      1.07 o 
  -5   3   1       10.24       10.76      0.90 o 
  -4   3   1       17.02       18.59      0.79 o 
  -2   3   1       63.12       57.63      1.05 o 
  -1   3   1      426.55      402.48      4.83 o 
   0   3   1      892.55      968.99      9.50 o 
   2   3   1      121.33      134.54      2.05 o 
   3   3   1      157.08      159.55      2.50 o 
   4   3   1       19.77       18.19      0.79 o 
   5   3   1       10.29       10.02      0.76 o 
   6   3   1       45.16       42.90      1.78 o 
  -6   4   1        0.84        1.19      1.10 o 
  -5   4   1        5.84        6.52      0.90 o 
  -4   4   1       91.24       90.11      1.81 o 
  -3   4   1       11.36       13.33      0.73 o 
   0   4   1      491.88      551.14      5.92 o 
   3   4   1      106.78      103.94      1.96 o 
   5   4   1        3.71        3.95      0.85 o 
  -6   5   1        6.86        9.54      1.33 o 
  -4   5   1       39.37       43.36      1.24 o 
  -3   5   1       61.03       64.90      1.41 o 
   0   5   1      405.03      403.44      5.47 o 
   1   5   1       40.17       43.10      0.93 o 
   3   5   1       38.95       40.62      1.19 o 
   4   5   1       76.60       74.61      1.92 o 
   5   5   1        4.52        5.59      1.02 o 
  -7   6   1        0.92        2.77      1.67 o 
  -4   6   1       56.52       57.37      1.58 o 
  -2   6   1       42.10       41.95      1.27 o 
   0   6   1      262.11      260.65      3.25 o 
   2   6   1        6.51        4.66      0.82 o 
   6   6   1        0.45       -0.03      1.38 o 
  -5   7   1        0.75        0.23      1.27 o 
  -4   7   1       19.04       20.84      1.36 o 
  -3   7   1       54.74       54.00      1.67 o 
  -2   7   1       63.59       62.40      1.58 o 
   3   7   1        2.65        3.87      1.07 o 
   4   7   1        7.94        7.00      1.21 o 
   5   7   1        9.90        7.23      1.50 o 
  -6   8   1        0.06       -0.20      1.55 o 
  -5   8   1        5.37        7.74      1.38 o 
  -4   8   1       18.66       18.58      1.41 o 
  -3   8   1       45.65       44.51      1.64 o 
  -1   8   1       25.78       25.31      1.13 o 
   0   8   1       33.99       33.29      1.27 o 
  -3   9   1       58.74       62.65      2.06 o 
  -2   9   1       23.22       23.30      1.36 o 
  -3  11   1        3.16        2.40      1.69 o 
  -3 -11   2        5.05        6.55      2.37 o 
  -2 -11   2        4.15        6.44      1.98 o 
  -1 -11   2        1.80        2.60      1.47 o 
   0 -11   2        0.06        0.54      1.50 o 
   1 -11   2        0.71        1.78      1.50 o 
   2 -11   2        3.14        3.39      1.81 o 
  -4 -10   2        3.35        3.39      1.86 o 
  -3 -10   2        2.25        3.33      2.03 o 
  -2 -10   2       11.17       13.75      1.41 o 
  -1 -10   2        3.54        3.13      1.52 o 
   0 -10   2        2.59        4.49      1.83 o 
   1 -10   2        1.13        0.23      1.27 o 
   2 -10   2        0.42        0.14      1.75 o 
   3 -10   2        0.88        0.56      2.43 o 
  -5  -9   2        1.88        1.07      1.38 o 
  -4  -9   2       12.94       13.95      1.41 o 
  -3  -9   2       19.19       23.75      1.55 o 
  -2  -9   2        7.73        6.24      1.21 o 
  -1  -9   2       19.69       25.98      1.58 o 
   0  -9   2       17.16       18.38      1.64 o 
   1  -9   2        0.64       -0.11      1.44 o 
   2  -9   2        3.05        4.32      1.16 o 
   3  -9   2        4.10        1.83      2.12 o 
   4  -9   2        0.22        0.65      1.72 o 
  -6  -8   2        0.31        0.11      1.55 o 
  -5  -8   2        9.04       10.73      1.78 o 
  -4  -8   2       12.58       14.43      2.15 o 
  -3  -8   2        2.30        3.70      1.67 o 
  -2  -8   2       11.88        7.40      3.76 o 
  -1  -8   2       44.59       42.54      1.41 o 
   0  -8   2       11.78       14.68      1.10 o 
   1  -8   2        8.27       10.73      1.02 o 
   2  -8   2       28.41       31.64      1.98 o 
   3  -8   2       11.78       12.14      2.26 o 
   4  -8   2        2.42        2.06      1.10 o 
   5  -8   2        3.76        4.09      1.24 o 
  -6  -7   2        1.29        1.33      1.47 o 
  -5  -7   2        6.75        6.63      1.27 o 
  -4  -7   2        4.50        1.95      1.38 o 
  -3  -7   2       33.33       35.49      1.30 o 
  -2  -7   2        1.28        1.95      0.90 o 
  -1  -7   2       15.32       18.24      1.84 o 
   0  -7   2        2.07        1.69      1.21 o 
   1  -7   2       14.70       16.52      1.67 o 
   2  -7   2       23.06       19.18      1.05 o 
   3  -7   2       51.95       54.44      1.75 o 
   4  -7   2       29.46       28.02      1.50 o 
   5  -7   2        2.49        3.78      1.47 o 
   6  -7   2        3.33        3.25      1.41 o 
  -7  -6   2        4.52        4.46      1.95 o 
  -6  -6   2       12.61       12.00      1.36 o 
  -5  -6   2        1.71        2.85      1.21 o 
  -4  -6   2       32.03       30.09      2.03 o 
  -3  -6   2       20.00       21.86      0.99 o 
  -2  -6   2       88.08       88.18      1.53 o 
  -1  -6   2       77.04       74.48      1.47 o 
   0  -6   2       31.16       34.00      1.10 o 
   1  -6   2       23.77       26.64      0.88 o 
   2  -6   2       93.59       98.85      1.78 o 
   3  -6   2       12.80       11.07      1.04 o 
   4  -6   2       14.80       12.96      1.19 o 
   5  -6   2       10.15        8.95      1.41 o 
   6  -6   2        6.13        7.59      2.54 o 
  -7  -5   2        4.82        5.22      1.55 o 
  -6  -5   2        1.97        1.86      1.78 o 
  -5  -5   2        9.69        9.09      1.21 o 
  -4  -5   2        2.15        2.34      0.90 o 
  -3  -5   2      318.43      300.61      3.20 o 
  -2  -5   2      118.96      117.89      1.73 o 
  -1  -5   2      132.01      137.50      1.82 o 
   0  -5   2      217.96      238.40      3.08 o 
   1  -5   2       11.98       10.36      1.13 o 
   2  -5   2       21.28       21.30      1.47 o 
   3  -5   2      164.87      179.77      2.58 o 
   4  -5   2       26.02       28.42      1.67 o 
   5  -5   2        2.86        5.08      1.24 o 
   6  -5   2        4.24        4.26      1.21 o 
  -8  -4   2        2.57        2.43      1.78 o 
  -7  -4   2        1.12        1.69      1.41 o 
  -6  -4   2       36.61       32.35      1.61 o 
  -5  -4   2       21.05       21.27      0.93 o 
  -4  -4   2       22.65       24.29      1.07 o 
  -3  -4   2       45.29       46.80      1.02 o 
  -2  -4   2      401.19      387.93      4.49 o 
  -1  -4   2      301.68      293.00      3.76 o 
   0  -4   2      314.97      305.46      3.59 o 
   1  -4   2      171.11      176.58      2.68 o 
   2  -4   2      144.92      157.21      2.53 o 
   3  -4   2       26.67       27.38      1.78 o 
   4  -4   2       46.37       44.27      8.90 o 
   5  -4   2       29.49       30.17      2.03 o 
   6  -4   2       10.43        9.60      1.44 o 
   7  -4   2        2.42        2.29      1.67 o 
  -8  -3   2        1.39        1.69      1.30 o 
  -7  -3   2        0.07       -0.08      1.24 o 
  -6  -3   2        4.93        3.64      1.50 o 
  -5  -3   2       84.18       83.81      1.50 o 
  -4  -3   2      101.79      104.05      1.30 o 
  -3  -3   2       74.33       73.64      1.42 o 
  -2  -3   2      583.61      593.99      7.16 o 
  -1  -3   2      915.92      885.25      9.99 o 
   0  -3   2      738.51      731.36      8.44 o 
   1  -3   2       49.68       47.98      0.88 o 
   2  -3   2       74.06       75.17      1.87 o 
   3  -3   2      142.86      148.10      2.50 o 
   4  -3   2       36.15       38.63      1.72 o 
   5  -3   2       36.26       37.50      1.61 o 
   6  -3   2        2.86        1.52      1.61 o 
   7  -3   2        0.34       -1.55      1.83 o 
  -8  -2   2        0.32        0.56      1.33 o 
  -7  -2   2        8.33        9.40      1.78 o 
  -6  -2   2       59.50       51.74      1.89 o 
  -5  -2   2       12.10       11.61      2.23 o 
  -4  -2   2      204.67      199.03      7.77 o 
  -3  -2   2       42.38       46.14      0.91 o 
  -2  -2   2       22.58       26.71      0.62 o 
  -1  -2   2     1254.92     1270.32     13.75 o 
   0  -2   2     1469.85     1654.54     17.19 o 
   1  -2   2        0.70        0.56      0.45 o 
   2  -2   2       35.69       25.31      0.57 o 
   3  -2   2       75.07       77.07      1.61 o 
   4  -2   2       64.41       60.85      1.44 o 
   5  -2   2        6.63        7.17      1.24 o 
   6  -2   2        9.97        9.46      1.52 o 
   7  -2   2        5.01        6.80      1.83 o 
  -8  -1   2        0.09        0.06      1.24 o 
  -7  -1   2        1.25        0.82      0.71 o 
  -6  -1   2       10.64       10.50      1.86 o 
  -5  -1   2       65.38       65.27      1.73 o 
  -4  -1   2      143.63      137.84      2.13 o 
  -3  -1   2      135.19      132.06      1.93 o 
  -2  -1   2       76.41       64.65      0.85 o 
  -1  -1   2      542.04      507.20      5.53 o 
   0  -1   2     1341.34     1386.00     15.41 o 
   1  -1   2      112.89       96.92      1.42 o 
   2  -1   2      358.85      345.45      5.52 o 
   3  -1   2      266.35      263.49      3.68 o 
   4  -1   2       13.11       11.55      1.67 o 
   5  -1   2       13.02       12.37      1.19 o 
   6  -1   2       10.44       12.06      1.50 o 
   7  -1   2        1.69        3.53      1.75 o 
  -8   0   2        1.62        1.72      1.33 o 
  -7   0   2       19.60       19.03      0.96 o 
  -6   0   2        2.46        1.30      1.24 o 
  -5   0   2       92.83       89.51      1.70 o 
  -4   0   2      146.27      160.48      2.27 o 
  -3   0   2       75.68       73.89      1.47 o 
  -2   0   2       45.86       42.74      0.68 o 
  -1   0   2     3108.65     3133.18     30.17 o 
   0   0   2      394.64      364.00      4.66 o 
   1   0   2      159.63      143.20      2.51 o 
   2   0   2      117.39      111.12      1.36 o 
   3   0   2      314.57      288.31      3.46 o 
   4   0   2      114.12      114.92      2.01 o 
   6   0   2        3.12        5.53      1.38 o 
   7   0   2        9.60       12.70      1.75 o 
  -8   1   2        0.09        0.28      0.90 o 
  -7   1   2        1.20        1.24      1.19 o 
  -6   1   2       10.33        6.61      1.52 o 
  -5   1   2       66.22       66.80      1.67 o 
  -4   1   2      144.80      142.14      2.27 o 
  -3   1   2      131.22      131.27      1.82 o 
  -1   1   2      535.66      509.06      5.06 o 
   0   1   2     1352.35     1388.23     14.09 o 
   1   1   2      105.21       96.38      1.51 o 
   2   1   2      357.70      358.15      3.77 o 
   3   1   2      267.48      267.59      3.45 o 
   5   1   2       13.09       13.67      1.16 o 
   7   1   2        1.63        1.41      1.92 o 
  -8   2   2        0.34        1.07      1.02 o 
  -7   2   2        8.12        8.02      1.02 o 
  -6   2   2       59.93       58.08      1.58 o 
  -5   2   2       12.18       12.99      0.88 o 
  -4   2   2      206.32      212.36      2.70 o 
  -3   2   2       41.17       42.40      0.88 o 
  -2   2   2       19.47       21.87      0.57 o 
  -1   2   2     1245.55     1300.57     13.43 o 
   0   2   2     1485.10     1550.71     16.05 o 
   1   2   2        0.90        0.93      0.17 o 
   2   2   2       36.16       25.93      0.59 o 
   3   2   2       72.91       85.84      1.61 o 
   4   2   2       65.41       65.35      1.73 o 
   5   2   2        6.01        6.24      1.36 o 
   6   2   2       10.36        9.88      1.67 o 
   7   2   2        5.11        4.77      1.81 o 
  -8   3   2        1.41        2.03      1.07 o 
  -7   3   2        0.08        0.17      1.04 o 
  -6   3   2        4.54        4.57      1.07 o 
  -5   3   2       84.98       81.74      1.87 o 
  -4   3   2      103.58      106.33      1.84 o 
  -3   3   2       72.29       71.91      1.39 o 
  -2   3   2      583.44      608.29      7.54 o 
   0   3   2      735.56      790.16      8.14 o 
   1   3   2       52.00       50.02      0.62 o 
  -8   4   2        2.63        1.69      1.30 o 
  -7   4   2        1.10        0.56      1.13 o 
  -6   4   2       36.66       36.73      1.64 o 
  -5   4   2       20.87       22.65      1.16 o 
  -4   4   2       22.92       22.71      0.96 o 
  -3   4   2       47.76       48.14      1.13 o 
   0   4   2      317.25      321.48      3.73 o 
  -7   5   2        4.88        5.19      1.61 o 
  -6   5   2        1.96        2.51      1.19 o 
  -5   5   2        9.15        7.76      1.07 o 
  -3   5   2      319.91      301.71      4.74 o 
  -2   5   2      119.15      110.94      1.90 o 
  -1   5   2      132.45      135.83      2.02 o 
  -7   6   2        4.54        4.91      1.72 o 
  -6   6   2       12.49       11.63      1.47 o 
  -5   6   2        1.75        1.50      1.21 o 
  -3   6   2       20.80       23.19      1.19 o 
  -1   6   2       77.06       78.33      1.53 o 
  -6   7   2        1.29        2.20      1.50 o 
  -5   7   2        6.46        5.82      1.36 o 
  -4   7   2        4.69        6.44      1.21 o 
  -3   7   2       33.07       33.28      1.36 o 
  -1   7   2       15.73       18.67      0.96 o 
   1   7   2       15.28       16.07      0.88 o 
  -6   8   2        0.29       -0.59      1.67 o 
  -5   8   2        9.14       10.19      1.52 o 
  -3   8   2        2.50        3.27      1.19 o 
  -1   8   2       44.05       41.92      1.38 o 
   0   8   2       12.07       14.37      1.02 o 
  -3   9   2       19.13       20.45      1.47 o 
  -2   9   2        7.76        7.09      1.24 o 
  -1   9   2       19.81       22.62      1.30 o 
  -2  10   2       11.46       13.13      1.47 o 
  -3 -11   3        0.48        1.35      2.29 o 
  -2 -11   3        2.77        1.24      1.47 o 
  -1 -11   3        1.24        1.55      1.92 o 
   0 -11   3        1.20        1.21      1.50 o 
   1 -11   3        1.43        0.68      1.50 o 
  -4 -10   3        1.01        1.47      2.00 o 
  -3 -10   3        3.69        4.52      1.81 o 
  -2 -10   3        2.42        2.17      1.41 o 
  -1 -10   3        9.17       10.16      1.69 o 
   0 -10   3        6.42        6.18      1.33 o 
   1 -10   3        2.71        3.64      1.44 o 
   2 -10   3        0.55        1.24      1.81 o 
   3 -10   3        3.95        3.13      2.00 o 
  -5  -9   3        4.05        2.17      3.92 o 
  -4  -9   3        3.90        5.76      2.15 o 
  -3  -9   3        7.24        4.26      1.81 o 
  -2  -9   3       35.70       31.05      1.55 o 
  -1  -9   3       21.91       23.72      1.58 o 
   0  -9   3        5.79       -0.31      1.19 o 
   1  -9   3       16.20       13.86      1.33 o 
   2  -9   3        4.68        6.18      1.78 o 
   3  -9   3        0.98        1.24      1.38 o 
   4  -9   3        8.55        8.33      2.17 o 
  -6  -8   3        2.21        1.78      2.06 o 
  -5  -8   3        6.66        6.49      1.75 o 
  -4  -8   3        9.94        9.97      2.03 o 
  -3  -8   3        1.00        1.35      1.16 o 
  -2  -8   3        2.79        0.85      1.44 o 
  -1  -8   3       75.05       81.05      1.75 o 
   0  -8   3       47.38       40.33      1.10 o 
   1  -8   3       33.50       33.42      1.55 o 
   2  -8   3       17.28       16.69      1.61 o 
   3  -8   3       21.91       20.33      1.55 o 
   4  -8   3        6.85        7.96      1.67 o 
  -6  -7   3        0.14        0.00      1.07 o 
  -5  -7   3        0.76       -0.68      2.60 o 
  -4  -7   3       33.49       40.97      2.80 o 
  -3  -7   3      155.92      138.61      2.38 o 
  -2  -7   3       43.35       41.55      1.30 o 
  -1  -7   3       15.94       15.02      1.07 o 
   0  -7   3       61.72       49.64      8.34 o 
   1  -7   3       46.61       47.97      1.27 o 
   2  -7   3       20.50       20.34      1.19 o 
   3  -7   3       58.04       56.85      1.84 o 
   4  -7   3       20.93       22.68      1.50 o 
   5  -7   3        8.28        7.74      1.58 o 
  -7  -6   3        6.55        6.15      2.60 o 
  -6  -6   3        1.00        1.24      1.21 o 
  -5  -6   3       79.10       79.49      1.90 o 
  -4  -6   3      103.01       94.94      1.78 o 
  -3  -6   3       42.16       46.50      1.38 o 
  -2  -6   3       45.66       47.98      1.24 o 
  -1  -6   3       50.80       52.63      1.27 o 
   0  -6   3      151.13      163.66      2.78 o 
   1  -6   3      113.73      131.96      2.10 o 
   2  -6   3      142.40      157.64      2.61 o 
   3  -6   3        6.11        6.80      1.30 o 
   4  -6   3       14.82       13.75      1.55 o 
   5  -6   3        2.67        3.22      1.33 o 
  -7  -5   3        0.58        0.82      1.89 o 
  -6  -5   3        2.58        1.58      1.78 o 
  -5  -5   3        4.09        4.29      1.16 o 
  -4  -5   3      208.07      189.02      2.70 o 
  -3  -5   3      286.06      285.86      3.48 o 
  -2  -5   3        0.58        0.20      0.73 o 
  -1  -5   3      252.67      254.95      3.17 o 
   0  -5   3       40.97       39.27      1.78 o 
   1  -5   3        6.41        7.45      0.73 o 
   2  -5   3       71.09       61.71      1.67 o 
   3  -5   3      167.17      166.29      2.44 o 
   4  -5   3       20.17        8.61      1.61 o 
   5  -5   3       11.04       14.34      1.81 o 
   6  -5   3        4.57        5.50      1.89 o 
  -8  -4   3        6.40        6.63      1.50 o 
  -7  -4   3        4.32        4.40      1.30 o 
  -6  -4   3       29.90       29.10      2.71 o 
  -5  -4   3       70.45       69.53      1.16 o 
  -4  -4   3       47.38       43.37      1.39 o 
  -3  -4   3        9.42       11.63      0.79 o 
  -2  -4   3      139.30      128.70      1.76 o 
  -1  -4   3      107.55      111.73      1.67 o 
   0  -4   3      809.94      909.86     10.12 o 
   1  -4   3      170.81      178.79      2.62 o 
   2  -4   3      133.48      145.13      2.33 o 
   3  -4   3       75.89       74.42      1.22 o 
   4  -4   3       22.14       16.52      1.98 o 
   5  -4   3        1.82        1.81      1.78 o 
   6  -4   3        9.15       10.36      1.78 o 
  -8  -3   3        5.20        5.84      1.38 o 
  -7  -3   3        2.56        3.13      1.72 o 
  -6  -3   3        1.98        1.61      1.30 o 
  -5  -3   3       39.95       38.13      2.18 o 
  -4  -3   3      227.72      222.13      2.76 o 
  -3  -3   3      128.25      120.11      1.82 o 
  -2  -3   3      364.00      373.71      4.11 o 
  -1  -3   3      687.12      688.40      6.99 o 
   0  -3   3       95.28       93.44      1.53 o 
   1  -3   3       49.66       49.57      1.10 o 
   2  -3   3       10.05       10.67      0.76 o 
   3  -3   3      122.28      125.21      2.24 o 
   4  -3   3       71.05       72.56      1.50 o 
   5  -3   3       33.31       36.05      1.33 o 
   6  -3   3        0.55        0.88      1.47 o 
  -8  -2   3        1.36        0.59      1.07 o 
  -7  -2   3       11.62       13.86      1.13 o 
  -6  -2   3      114.51      100.22      1.44 o 
  -5  -2   3       43.66       40.93      1.44 o 
  -4  -2   3       45.50       40.35      1.33 o 
  -3  -2   3      131.06      127.85      1.73 o 
  -2  -2   3       19.99       19.05      0.65 o 
  -1  -2   3      377.95      374.36      3.87 o 
   0  -2   3     1123.82     1223.87     13.06 o 
   1  -2   3      172.08      157.44      2.28 o 
   2  -2   3       56.48       61.46      1.47 o 
   3  -2   3       98.15       94.81      2.01 o 
   4  -2   3       13.45       14.68      1.27 o 
   5  -2   3       18.87       15.08      1.38 o 
   6  -2   3        7.63        4.26      2.06 o 
  -8  -1   3        2.44        2.77      0.96 o 
  -7  -1   3        5.86        4.57      1.27 o 
  -6  -1   3        7.08        7.34      1.41 o 
  -5  -1   3       42.97       44.49      0.93 o 
  -4  -1   3       29.02       27.61      1.30 o 
  -3  -1   3      187.48      176.75      2.54 o 
  -2  -1   3      210.78      197.94      2.43 o 
  -1  -1   3      484.13      489.79      5.42 o 
   0  -1   3      821.58      832.63      8.99 o 
   1  -1   3      236.30      250.59      2.94 o 
   2  -1   3       30.30       29.71      1.75 o 
   3  -1   3        4.56        3.50      1.02 o 
   4  -1   3       52.85       54.00      2.66 o 
   5  -1   3       56.48       63.50      1.87 o 
   7  -1   3        0.32        1.07      1.95 o 
  -8   0   3        0.38        0.00      1.33 o 
  -7   0   3       35.78       35.06      1.47 o 
  -6   0   3       13.36       14.94      1.02 o 
  -5   0   3       28.36       35.88      1.07 o 
  -4   0   3       69.78       83.87      1.27 o 
  -3   0   3      206.21      203.21      2.57 o 
  -2   0   3      290.21      292.68      3.04 o 
  -1   0   3       36.73       33.62      0.62 o 
   0   0   3      141.97      135.58      2.25 o 
   1   0   3      882.98      888.88     10.33 o 
   2   0   3        6.18        5.73      0.59 o 
   4   0   3      184.30      202.08      2.73 o 
   5   0   3        0.33        0.20      1.27 o 
   7   0   3        1.90        2.29      1.86 o 
  -8   1   3        2.51        3.73      2.12 o 
  -7   1   3        5.98        5.25      1.04 o 
  -6   1   3        7.02        7.54      0.93 o 
  -5   1   3       43.83       47.94      1.24 o 
  -4   1   3       28.53       30.63      0.96 o 
  -3   1   3      183.87      178.03      2.22 o 
  -1   1   3      494.49      473.30      4.31 o 
   0   1   3      819.99      830.03      8.28 o 
   1   1   3      237.04      252.38      3.09 o 
   2   1   3       30.16       33.92      0.68 o 
   4   1   3       53.05       47.84      1.36 o 
   5   1   3       57.18       66.07      1.75 o 
   7   1   3        0.30       -0.31      2.12 o 
  -8   2   3        1.34        0.82      1.10 o 
  -6   2   3      116.58      108.50      1.76 o 
  -5   2   3       42.22       44.32      1.30 o 
  -4   2   3       44.84       39.13      0.99 o 
  -3   2   3      132.36      129.84      1.79 o 
  -2   2   3       20.08       20.06      0.65 o 
  -1   2   3      384.90      411.52      3.87 o 
   0   2   3     1140.71     1221.54     11.06 o 
   1   2   3      171.37      157.86      2.33 o 
   2   2   3       55.52       56.39      1.10 o 
   3   2   3       98.20      104.47      1.98 o 
   4   2   3       13.52       15.47      1.30 o 
   5   2   3       19.24       20.70      1.67 o 
  -7   3   3        2.65        2.12      1.16 o 
  -6   3   3        1.94        1.72      1.10 o 
  -5   3   3       40.68       36.88      1.22 o 
  -3   3   3      130.74      128.19      1.93 o 
  -2   3   3      372.73      377.17      4.43 o 
  -1   3   3      688.97      720.71      7.43 o 
   0   3   3       93.20      100.40      1.30 o 
   1   3   3       49.89       49.82      0.76 o 
   2   3   3       10.29       10.08      0.31 o 
  -7   4   3        4.45        4.07      1.33 o 
  -6   4   3       30.13       31.39      1.53 o 
  -5   4   3       70.69       73.69      1.70 o 
  -3   4   3        9.33       11.75      0.85 o 
  -2   4   3      139.63      136.62      2.04 o 
  -1   4   3      111.17      117.91      1.65 o 
   0   4   3      811.01      954.42      9.42 o 
  -6   5   3        2.63        3.75      1.33 o 
  -2   5   3        0.87        1.10      0.76 o 
   0   5   3       41.39       44.19      0.96 o 
   1   5   3        6.43        5.90      0.56 o 
   2   5   3       71.59       71.48      1.16 o 
  -6   6   3        0.92        0.90      1.30 o 
  -5   6   3       79.70       79.80      1.87 o 
  -3   6   3       41.85       42.65      1.41 o 
  -2   6   3       45.09       50.35      1.27 o 
   0   6   3      150.36      160.14      2.27 o 
   1   6   3      113.37      117.42      1.84 o 
  -6   7   3        0.15        0.99      1.52 o 
  -3   7   3      154.25      127.86      2.24 o 
  -1   7   3       16.22       16.27      1.07 o 
   0   7   3       60.89       61.12      1.50 o 
   1   7   3       46.56       40.31      1.10 o 
  -6   8   3        2.15        3.53      1.69 o 
  -3   8   3        1.05        1.55      1.24 o 
  -1   8   3       75.13       82.18      1.95 o 
   0   8   3       46.51       39.40      1.38 o 
  -3   9   3        7.05        5.45      1.44 o 
  -1   9   3       21.74       24.01      1.44 o 
   0   9   3        5.69        4.71      1.16 o 
  -3  10   3        3.68        4.38      1.55 o 
  -1  10   3        9.03       10.64      1.41 o 
  -2  11   3        2.73        1.13      1.58 o 
  -2 -11   4        2.48        4.04      2.29 o 
  -1 -11   4        1.42        2.26      1.58 o 
   0 -11   4        1.87        3.13      2.17 o 
  -4 -10   4        8.34       13.92      2.63 o 
  -3 -10   4        0.99        0.45      2.12 o 
  -2 -10   4        1.07        1.81      1.69 o 
  -1 -10   4        7.91        9.37      1.47 o 
   0 -10   4        0.68        0.56      1.35 o 
   1 -10   4        1.11        1.61      1.64 o 
   2 -10   4        0.26        0.68      1.95 o 
  -5  -9   4        8.46        9.54      1.64 o 
  -4  -9   4        1.13        1.95      1.55 o 
  -3  -9   4        0.62       -0.51      1.44 o 
  -2  -9   4        9.03        9.26      1.64 o 
  -1  -9   4        3.28        3.61      1.61 o 
   0  -9   4       11.85        7.48      1.81 o 
   1  -9   4        3.80        5.17      2.00 o 
   2  -9   4       11.39       12.76      2.40 o 
   3  -9   4        2.60        2.46      1.50 o 
  -6  -8   4        0.48        2.03      1.64 o 
  -5  -8   4        0.37       -0.08      1.55 o 
  -4  -8   4        1.71        2.34      1.38 o 
  -3  -8   4        0.58       -0.11      1.27 o 
  -2  -8   4        2.64        2.82      1.35 o 
  -1  -8   4        8.85        6.30      1.36 o 
   0  -8   4        8.25        8.53      1.64 o 
   1  -8   4       20.57       20.84      1.64 o 
   2  -8   4        2.74        3.61      1.21 o 
   3  -8   4        9.73       12.08      2.06 o 
   4  -8   4        2.47        1.95      1.52 o 
  -6  -7   4        0.02        0.20      1.35 o 
  -5  -7   4        2.04        1.92      1.47 o 
  -4  -7   4        6.64        6.69      1.30 o 
  -3  -7   4       10.35       10.28      1.27 o 
  -2  -7   4        1.42        0.79      1.10 o 
  -1  -7   4        8.33       10.25      1.81 o 
   0  -7   4       52.35       59.09      2.23 o 
   1  -7   4        3.46        2.82      1.04 o 
   2  -7   4        4.18        3.81      1.47 o 
   3  -7   4        3.04        3.95      1.78 o 
   4  -7   4        2.43        1.67      1.16 o 
  -7  -6   4        2.62        2.09      2.12 o 
  -6  -6   4        4.24        4.04      1.64 o 
  -5  -6   4       12.27       12.28      1.33 o 
  -4  -6   4        9.46        9.32      1.21 o 
  -3  -6   4       34.64       35.43      1.24 o 
  -2  -6   4        1.14        1.61      0.90 o 
  -1  -6   4       21.43       17.74      1.05 o 
   0  -6   4       39.81       41.12      1.70 o 
   1  -6   4       46.49       52.07      1.61 o 
   2  -6   4       20.93       25.00      1.10 o 
   3  -6   4        7.18        6.01      1.19 o 
   4  -6   4        6.08        4.86      1.52 o 
   5  -6   4        3.46        3.75      1.41 o 
  -7  -5   4        3.70        1.69      1.02 o 
  -6  -5   4        2.04        1.67      2.03 o 
  -5  -5   4       13.19       11.29      1.19 o 
  -4  -5   4        4.19        2.51      1.02 o 
  -3  -5   4       68.17       71.72      1.53 o 
  -2  -5   4       11.89       10.59      0.90 o 
  -1  -5   4       61.15       63.45      1.27 o 
   0  -5   4      121.07      123.54      1.93 o 
   1  -5   4       15.60       17.57      2.26 o 
   2  -5   4        5.03        5.08      1.04 o 
   3  -5   4       20.70       14.60      0.62 o 
   4  -5   4        2.74        2.71      1.67 o 
   5  -5   4        4.07        2.91      2.51 o 
  -7  -4   4        5.41        4.04      1.16 o 
  -6  -4   4       40.23       31.65      1.55 o 
  -5  -4   4        1.17        0.93      0.59 o 
  -4  -4   4       18.49       13.22      1.02 o 
  -3  -4   4       96.20       89.28      1.64 o 
  -2  -4   4       17.76       15.54      0.85 o 
  -1  -4   4       21.91       22.52      0.82 o 
   0  -4   4       39.74       44.33      1.39 o 
   1  -4   4       17.14       17.91      0.71 o 
   2  -4   4       64.65       64.24      1.47 o 
   3  -4   4       20.72       20.70      1.10 o 
   4  -4   4        2.38        1.86      1.50 o 
   5  -4   4        0.58        1.41      1.64 o 
   6  -4   4        1.09        0.96      1.98 o 
  -8  -3   4        2.28        2.48      1.47 o 
  -7  -3   4       12.18       12.79      1.47 o 
  -6  -3   4       13.55       11.46      1.19 o 
  -5  -3   4        4.47        3.78      1.75 o 
  -4  -3   4       13.53       12.79      0.93 o 
  -3  -3   4       59.15       59.30      1.22 o 
  -2  -3   4       79.49       86.52      1.36 o 
  -1  -3   4      390.35      388.66      5.00 o 
   0  -3   4       38.78       44.78      2.15 o 
   1  -3   4       70.68       73.54      2.24 o 
   2  -3   4       72.74       70.69      1.30 o 
   3  -3   4       26.20       25.99      1.30 o 
   4  -3   4        2.40        2.82      1.30 o 
   5  -3   4        2.37        1.52      1.24 o 
   6  -3   4        3.53        5.62      1.83 o 
  -8  -2   4        7.61        8.86      1.44 o 
  -7  -2   4        1.51        1.21      1.27 o 
  -6  -2   4       16.37       15.76      1.13 o 
  -5  -2   4       35.90       31.59      2.74 o 
  -4  -2   4        8.00        7.00      0.96 o 
  -3  -2   4      134.29      122.31      1.99 o 
  -2  -2   4      447.30      487.52      5.85 o 
  -1  -2   4       20.18       22.24      0.68 o 
   0  -2   4      182.75      214.68      2.42 o 
   1  -2   4      145.10      158.21      2.13 o 
   2  -2   4       78.44       85.46      1.92 o 
   3  -2   4      187.91      200.55      2.58 o 
   4  -2   4       12.40       12.31      1.41 o 
   5  -2   4        4.38        6.83      1.44 o 
   6  -2   4        1.95        2.37      1.78 o 
  -8  -1   4        2.34        1.44      2.12 o 
  -7  -1   4        0.13        0.31      1.38 o 
  -6  -1   4       24.89       26.58      1.30 o 
  -5  -1   4       69.57       71.04      1.44 o 
  -4  -1   4        3.17        3.02      0.76 o 
  -3  -1   4        6.30        6.61      0.65 o 
  -2  -1   4      182.46      261.46      3.25 o 
  -1  -1   4      272.47      302.59      3.61 o 
   0  -1   4      470.75      439.96      4.42 o 
   1  -1   4       87.78       84.35      1.70 o 
   2  -1   4      205.88      210.60      2.93 o 
   3  -1   4        5.13        5.25      1.02 o 
   4  -1   4       60.90       68.71      1.70 o 
   5  -1   4        0.37        0.85      1.44 o 
   6  -1   4        8.06       10.14      1.86 o 
  -8   0   4        0.58        1.44      1.21 o 
  -7   0   4        4.20        3.27      1.27 o 
  -6   0   4       49.55       52.46      1.58 o 
  -5   0   4       22.18       19.80      1.10 o 
  -3   0   4       43.95       37.64      0.90 o 
  -2   0   4      348.85      324.51      3.47 o 
  -1   0   4        7.23        7.85      0.51 o 
   0   0   4       38.87       45.76      1.30 o 
   1   0   4       44.39       49.47      0.91 o 
   2   0   4      138.67      134.23      2.16 o 
   3   0   4      261.89      260.13      3.39 o 
   4   0   4        8.42        9.15      1.27 o 
   5   0   4        5.02        9.26      1.52 o 
   6   0   4        0.49        1.38      1.69 o 
  -7   1   4        0.12        0.76      1.10 o 
  -5   1   4       69.80       76.44      1.58 o 
  -4   1   4        3.24        3.11      0.85 o 
  -2   1   4      184.53      172.64      2.02 o 
  -1   1   4      274.41      282.64      3.00 o 
   0   1   4      457.09      488.79      5.19 o 
   1   1   4       88.42       80.02      1.81 o 
   2   1   4      207.99      180.89      2.56 o 
   3   1   4        4.96        4.38      0.93 o 
   4   1   4       61.16       58.62      1.61 o 
   5   1   4        0.29        0.73      1.38 o 
  -7   2   4        1.50        0.42      1.21 o 
  -6   2   4       16.61       16.97      2.37 o 
  -5   2   4       34.83       36.17      1.22 o 
  -4   2   4        8.25        7.96      0.85 o 
  -3   2   4      137.20      104.89      1.67 o 
  -2   2   4      439.90      425.54      5.07 o 
  -1   2   4       19.03       22.46      0.68 o 
   1   2   4      142.14      154.24      2.30 o 
   2   2   4       77.53       53.95      1.27 o 
   3   2   4      190.36      205.87      2.61 o 
   4   2   4       11.45       12.31      1.41 o 
   5   2   4        4.09        0.85      1.50 o 
   6   2   4        1.90        1.64      1.78 o 
  -7   3   4       11.95       10.64      1.44 o 
  -6   3   4       13.00       13.78      1.30 o 
  -5   3   4        4.62        5.11      1.02 o 
  -4   3   4       13.19       12.14      0.96 o 
  -3   3   4       59.69       57.40      1.22 o 
  -2   3   4       77.58       82.75      1.27 o 
  -1   3   4      391.73      408.12      3.99 o 
   0   3   4       35.31       42.18      0.85 o 
   1   3   4       68.19       71.24      1.19 o 
  -7   4   4        5.37        4.60      1.38 o 
  -6   4   4       40.06       42.70      1.70 o 
  -4   4   4       19.63       23.05      1.10 o 
  -3   4   4       93.02       87.29      1.67 o 
  -1   4   4       23.02       23.22      0.85 o 
   0   4   4       39.68       45.09      0.96 o 
   2   4   4       63.85       57.70      1.05 o 
  -7   5   4        3.55        2.51      1.52 o 
  -6   5   4        1.99        1.67      1.35 o 
  -5   5   4       13.04       13.69      1.30 o 
  -4   5   4        4.09        4.01      2.06 o 
  -3   5   4       67.99       77.60      1.81 o 
   0   5   4      124.19      127.16      1.90 o 
   1   5   4       14.45       16.44      0.73 o 
   2   5   4        4.57        4.77      0.42 o 
  -7   6   4        2.58        1.61      1.64 o 
  -6   6   4        4.17        4.97      1.47 o 
  -5   6   4       12.24       13.78      1.41 o 
  -4   6   4        9.49       10.73      1.24 o 
  -3   6   4       34.01       34.73      1.41 o 
  -2   6   4        1.37        1.19      0.96 o 
  -1   6   4       21.29       17.09      0.99 o 
   0   6   4       39.81       39.68      1.27 o 
   1   6   4       47.00       43.56      1.33 o 
  -6   7   4        0.02       -0.11      1.50 o 
  -5   7   4        2.01        1.67      1.35 o 
  -4   7   4        6.54        6.46      1.27 o 
  -3   7   4       10.17        7.93      1.21 o 
  -1   7   4        7.79        7.51      1.07 o 
   1   7   4        3.89        4.07      0.79 o 
  -6   8   4        0.50        0.62      1.78 o 
  -5   8   4        0.41       -0.79      1.58 o 
  -4   8   4        1.57        0.54      1.38 o 
  -3   8   4        0.69        1.41      1.33 o 
   1   8   4       20.92       20.73      1.10 o 
  -5   9   4        8.55        7.51      1.84 o 
  -4   9   4        1.08        1.21      1.58 o 
  -3   9   4        0.63        1.35      1.44 o 
  -4  10   4        8.44       12.59      1.98 o 
  -3  10   4        0.98        1.86      1.64 o 
  -1  10   4        8.02        8.67      1.52 o 
  -1  11   4        1.44        1.27      1.67 o 
   0  11   4        1.90        1.33      1.64 o 
  -3 -10   5        2.97        5.53      1.75 o 
  -2 -10   5        1.07        1.07      1.64 o 
  -1 -10   5        0.90        0.90      1.89 o 
   0 -10   5       10.44        9.99      1.47 o 
   1 -10   5        1.41        3.10      2.74 o 
  -5  -9   5        2.47        1.86      1.24 o 
  -4  -9   5        2.60        3.08      1.67 o 
  -3  -9   5        5.97        7.31      2.77 o 
  -2  -9   5        1.25        1.27      1.50 o 
  -1  -9   5        6.23        5.87      1.72 o 
   0  -9   5        1.56        2.12      2.37 o 
   1  -9   5        6.02        6.35      1.72 o 
   2  -9   5        6.87        8.89      1.72 o 
  -5  -8   5        1.76        1.95      1.50 o 
  -4  -8   5        2.60        3.78      1.47 o 
  -3  -8   5        6.08        8.30      1.44 o 
  -2  -8   5       11.06       12.68      1.44 o 
  -1  -8   5        3.69        3.27      1.33 o 
   0  -8   5       19.90       23.78      1.61 o 
   1  -8   5        6.71        2.37      1.41 o 
   2  -8   5        7.55        8.53      1.47 o 
   3  -8   5        4.72        3.90      1.38 o 
  -6  -7   5        1.55        1.58      1.30 o 
  -5  -7   5        1.33       -0.31      0.93 o 
  -4  -7   5       13.15       14.51      1.47 o 
  -3  -7   5       30.04       32.91      1.53 o 
  -2  -7   5       18.65       20.02      1.36 o 
  -1  -7   5       11.11       10.42      1.19 o 
   0  -7   5       11.62       11.52      1.52 o 
   1  -7   5        1.93        2.23      1.38 o 
   2  -7   5       11.67       11.18      1.33 o 
   4  -7   5        1.41        0.76      1.64 o 
  -7  -6   5        0.54        0.37      1.61 o 
  -6  -6   5        2.88        2.17      1.52 o 
  -5  -6   5        8.70        7.65      1.30 o 
  -4  -6   5        4.35        5.17      1.21 o 
  -3  -6   5       11.10        9.52      1.24 o 
  -2  -6   5       50.30       51.51      1.47 o 
  -1  -6   5      130.61      144.72      2.49 o 
   0  -6   5       12.48       12.62      1.38 o 
   1  -6   5        2.94        2.17      1.35 o 
   2  -6   5       22.29       24.26      2.46 o 
   3  -6   5        1.01        0.99      1.07 o 
   4  -6   5        3.73        2.17      1.27 o 
  -7  -5   5        0.62        0.23      1.27 o 
  -6  -5   5        7.90        6.80      1.64 o 
  -5  -5   5        3.88        3.67      0.96 o 
  -4  -5   5        9.92        9.32      1.13 o 
  -3  -5   5       12.93       16.89      1.13 o 
  -2  -5   5      140.97      140.95      2.10 o 
  -1  -5   5        9.76        7.60      1.10 o 
   0  -5   5       76.60       87.09      1.70 o 
   1  -5   5       14.10       14.12      1.52 o 
   2  -5   5        1.45        1.86      0.71 o 
   3  -5   5       41.09       44.84      1.81 o 
   4  -5   5        4.75        7.17      1.47 o 
   5  -5   5        0.37        0.51      1.58 o 
  -7  -4   5        3.13        3.47      1.47 o 
  -6  -4   5        2.84        1.98      1.75 o 
  -5  -4   5       47.27       44.09      1.70 o 
  -4  -4   5        8.62        7.51      0.99 o 
  -3  -4   5        6.57        5.56      0.93 o 
  -2  -4   5        2.10        1.27      0.79 o 
  -1  -4   5      256.72      265.81      3.19 o 
   0  -4   5        0.47        0.00      0.73 o 
   1  -4   5       16.16       15.65      0.93 o 
   2  -4   5       45.40       43.47      1.30 o 
   3  -4   5        1.16        2.37      1.13 o 
   4  -4   5        3.49        4.63      1.30 o 
   5  -4   5        2.07        3.75      1.58 o 
  -8  -3   5        1.18        1.61      1.69 o 
  -7  -3   5        1.96        0.99      1.21 o 
  -6  -3   5       24.17       21.27      1.75 o 
  -5  -3   5       28.02       20.48      2.37 o 
  -4  -3   5       77.56       73.15      1.53 o 
  -3  -3   5       18.69       22.09      1.19 o 
  -2  -3   5       58.57       56.83      1.36 o 
  -1  -3   5        8.75        7.88      0.56 o 
   0  -3   5       36.28       36.74      0.93 o 
   1  -3   5       36.91       32.33      0.99 o 
   2  -3   5       60.38       58.11      1.47 o 
   3  -3   5       61.35       62.94      1.64 o 
   4  -3   5       10.07       11.24      1.07 o 
   5  -3   5        4.14        5.25      1.07 o 
  -8  -2   5        2.80        4.29      1.61 o 
  -7  -2   5        5.39        5.70      1.44 o 
  -6  -2   5       14.65       13.44      2.09 o 
  -5  -2   5       41.31       32.73      1.44 o 
  -4  -2   5        8.50        6.44      0.65 o 
  -3  -2   5       81.36       78.68      1.95 o 
  -2  -2   5       16.98       15.17      0.90 o 
  -1  -2   5      114.77      115.55      1.79 o 
   0  -2   5      249.88      235.39      3.02 o 
   1  -2   5       64.86       64.28      1.56 o 
   2  -2   5       47.49       46.79      1.41 o 
   3  -2   5        3.58        2.94      1.27 o 
   4  -2   5        5.99        5.22      1.27 o 
  -8  -1   5        1.41        2.96      1.64 o 
  -7  -1   5        3.46        4.40      1.44 o 
  -6  -1   5        1.51        1.07      1.24 o 
  -5  -1   5       39.97       41.09      1.30 o 
  -4  -1   5       36.85       36.26      1.19 o 
  -3  -1   5        6.10        6.21      0.76 o 
  -2  -1   5      126.56      134.34      1.96 o 
  -1  -1   5      249.23      222.89      3.08 o 
   0  -1   5       76.96       80.24      1.53 o 
   1  -1   5       90.01       95.30      1.76 o 
   2  -1   5       30.58       30.52      1.64 o 
   3  -1   5       78.28       89.66      1.87 o 
   4  -1   5       35.95       44.41      1.81 o 
  -8   0   5        1.82        3.08      1.47 o 
  -7   0   5        0.08       -0.14      2.74 o 
  -6   0   5       71.93       88.04      1.89 o 
  -4   0   5       45.98       42.04      2.09 o 
  -3   0   5       63.77       67.60      1.33 o 
  -2   0   5       12.33       13.67      0.79 o 
  -1   0   5      270.00      220.74      3.34 o 
   1   0   5        2.26        0.96      0.65 o 
   2   0   5       23.11       21.19      1.27 o 
   3   0   5       15.67       12.00      1.16 o 
   4   0   5        6.91        7.99      1.44 o 
  -8   1   5        1.42        1.61      1.52 o 
  -7   1   5        3.50        3.13      1.30 o 
  -6   1   5        1.48        1.41      1.30 o 
  -5   1   5       39.82       42.45      1.44 o 
  -4   1   5       37.51       37.70      1.22 o 
  -2   1   5      126.88      127.59      1.70 o 
  -1   1   5      249.09      248.21      2.65 o 
   0   1   5       75.63       83.66      1.56 o 
   1   1   5       92.18       83.63      1.67 o 
   2   1   5       31.84       29.36      1.81 o 
   3   1   5       76.24       79.16      1.75 o 
   4   1   5       36.24       38.99      1.61 o 
  -8   2   5        2.73        2.91      1.58 o 
  -6   2   5       14.44       14.37      1.33 o 
  -5   2   5       41.45       49.63      1.53 o 
  -4   2   5        8.36        8.95      1.02 o 
  -3   2   5       82.92       80.66      1.73 o 
  -2   2   5       15.33       14.57      0.76 o 
  -1   2   5      111.59      108.67      1.87 o 
   1   2   5       65.37       58.62      1.44 o 
   2   2   5       46.80       46.08      1.53 o 
   3   2   5        3.72        1.81      1.27 o 
   4   2   5        5.65        4.86      1.44 o 
   5   2   5        4.46        4.12      2.20 o 
  -8   3   5        1.17        1.64      1.64 o 
  -7   3   5        1.91        0.25      1.47 o 
  -6   3   5       24.43       26.18      1.55 o 
  -5   3   5       27.90       28.62      2.63 o 
  -4   3   5       78.34       67.32      1.56 o 
  -3   3   5       17.56       16.30      0.90 o 
  -2   3   5       58.23       52.93      1.16 o 
  -1   3   5        8.75        8.24      0.65 o 
   0   3   5       35.19       34.23      0.88 o 
   1   3   5       38.56       34.85      0.88 o 
  -7   4   5        3.23        4.60      1.61 o 
  -6   4   5        2.96        4.04      1.38 o 
  -5   4   5       47.40       51.72      1.58 o 
  -3   4   5        6.32        6.92      0.96 o 
  -2   4   5        2.63        2.77      0.82 o 
  -1   4   5      256.14      257.83      3.19 o 
   0   4   5        0.23        0.31      0.62 o 
   1   4   5       16.72       18.10      0.76 o 
  -7   5   5        0.60        0.42      1.35 o 
  -6   5   5        8.14        9.54      1.47 o 
  -5   5   5        3.89        4.07      1.27 o 
  -4   5   5        9.63       10.22      1.21 o 
  -2   5   5      141.25      140.84      2.50 o 
  -1   5   5        9.66        8.10      0.90 o 
   0   5   5       76.97       84.41      1.70 o 
   1   5   5       13.84       12.48      0.79 o 
   2   5   5        1.44        1.64      0.48 o 
  -7   6   5        0.52        1.13      1.81 o 
  -5   6   5        8.74        8.55      1.41 o 
  -4   6   5        4.28        5.11      1.27 o 
  -1   6   5      131.08      147.28      2.69 o 
   2   6   5       22.34       21.83      0.88 o 
  -5   7   5        1.36        1.50      1.50 o 
  -3   7   5       30.83       34.52      1.61 o 
  -2   7   5       18.52       17.74      1.27 o 
  -2   8   5       11.32        9.01      1.47 o 
   0   8   5       19.78       18.64      1.41 o 
  -5   9   5        2.50        0.90      1.86 o 
  -2   9   5        1.30        2.37      1.44 o 
  -1   9   5        6.25        4.80      1.41 o 
   0   9   5        1.53        1.78      1.24 o 
  -2  10   5        1.09        0.71      1.64 o 
  -1  10   5        0.96        1.13      1.50 o 
   0  10   5       10.39       10.08      1.52 o 
   1  10   5        1.41        1.47      1.41 o 
  -4  -9   6        4.59        5.90      1.81 o 
  -3  -9   6        2.68        1.47      1.67 o 
  -1  -9   6       16.79       21.94      1.81 o 
   0  -9   6        0.01       -0.20      1.47 o 
   1  -9   6        0.86        0.23      2.17 o 
  -5  -8   6        4.60        3.42      1.92 o 
  -4  -8   6        2.03        2.79      1.52 o 
  -3  -8   6        5.63        6.10      1.55 o 
  -2  -8   6        2.37        3.05      1.47 o 
  -1  -8   6        1.80        1.64      2.34 o 
   0  -8   6       15.46       19.57      1.98 o 
   1  -8   6        1.92        3.36      2.74 o 
   2  -8   6        2.51        3.44      1.81 o 
  -6  -7   6        3.98        3.92      1.69 o 
  -5  -7   6        4.63        1.19      2.43 o 
  -4  -7   6        8.36        6.49      1.44 o 
  -3  -7   6        5.82        8.95      1.44 o 
  -2  -7   6       11.50       10.42      1.36 o 
  -1  -7   6       14.28       12.79      1.19 o 
   0  -7   6        4.43        4.35      2.74 o 
   1  -7   6       10.07       10.14      2.12 o 
   2  -7   6        0.81        1.27      1.27 o 
   3  -7   6        1.37        1.67      1.27 o 
  -6  -6   6        3.04        2.79      0.90 o 
  -5  -6   6        2.29        1.92      1.38 o 
  -4  -6   6        2.96        2.48      1.27 o 
  -3  -6   6       13.35       11.18      1.30 o 
  -2  -6   6        0.53       -0.14      1.21 o 
  -1  -6   6        9.24        6.92      1.13 o 
   0  -6   6        7.61        9.37      1.13 o 
   1  -6   6       21.99       23.36      1.36 o 
   2  -6   6       16.94       14.06      1.24 o 
   3  -6   6        4.52        4.54      1.41 o 
  -7  -5   6        0.14        0.76      1.58 o 
  -6  -5   6        1.60        0.34      1.86 o 
  -5  -5   6        1.77        1.67      2.20 o 
  -4  -5   6       15.73       13.92      1.36 o 
  -3  -5   6        6.81        6.15      1.16 o 
  -2  -5   6       11.15       10.81      1.50 o 
  -1  -5   6        3.94        5.11      0.90 o 
   0  -5   6       76.95       85.12      1.92 o 
   1  -5   6       21.98       21.66      1.67 o 
   2  -5   6       13.17       11.89      1.98 o 
   3  -5   6        0.81        0.42      1.47 o 
   4  -5   6        3.99        3.61      1.69 o 
  -7  -4   6        2.53        2.60      1.44 o 
  -6  -4   6        1.50        0.37      1.72 o 
  -5  -4   6       28.70       21.89      1.50 o 
  -4  -4   6       48.25       47.88      1.67 o 
  -3  -4   6       20.33       19.49      1.30 o 
  -2  -4   6       10.91        9.15      1.36 o 
  -1  -4   6       32.83       32.89      1.16 o 
   0  -4   6       11.04        9.66      1.07 o 
   1  -4   6      109.41      110.01      2.12 o 
   2  -4   6       41.31       44.70      1.67 o 
   3  -4   6       10.50        8.72      1.38 o 
   4  -4   6        4.98        6.63      1.55 o 
  -7  -3   6        2.65        1.64      1.41 o 
  -6  -3   6        7.13        7.06      1.30 o 
  -5  -3   6        0.40        0.48      1.44 o 
  -4  -3   6       47.97       40.59      1.95 o 
  -3  -3   6       87.84       93.43     12.34 o 
  -2  -3   6       91.72       87.31      1.78 o 
  -1  -3   6       27.16       28.59      1.10 o 
   0  -3   6      119.54      119.14      2.10 o 
   1  -3   6        6.50        7.48      1.30 o 
   2  -3   6       40.91       43.97      1.64 o 
   3  -3   6        7.58        9.18      1.55 o 
   4  -3   6       12.53       13.61      1.64 o 
  -7  -2   6        7.48        6.72      1.52 o 
  -6  -2   6       23.86       23.30      1.44 o 
  -5  -2   6       31.68       31.53      1.41 o 
  -4  -2   6       52.59       51.37      1.44 o 
  -3  -2   6       21.50       28.44      1.24 o 
  -2  -2   6       86.28       88.52      1.87 o 
  -1  -2   6       63.97       65.60      1.70 o 
   0  -2   6       84.10       81.63      1.81 o 
   1  -2   6       77.26       65.22      1.53 o 
   2  -2   6       84.44       98.75      1.73 o 
   3  -2   6       18.99       18.44      1.55 o 
   4  -2   6        5.87        5.02      1.55 o 
   5  -2   6        1.14       -0.45      1.86 o 
  -8  -1   6        9.33        9.82      1.86 o 
  -7  -1   6        6.72        7.17      1.61 o 
  -6  -1   6        6.00        5.96      1.36 o 
  -5  -1   6        4.02        3.13      1.13 o 
  -4  -1   6       13.73       12.06      1.10 o 
  -2  -1   6      229.36      224.97      3.02 o 
  -1  -1   6      210.21      252.63      3.44 o 
   0  -1   6        0.96        0.65      0.73 o 
   1  -1   6       10.64        8.95      0.82 o 
   2  -1   6        4.60        5.02      0.62 o 
   3  -1   6       60.76       56.35      1.95 o 
   5  -1   6       19.92       30.30      1.64 o 
  -8   0   6        6.54        7.71      1.89 o 
  -7   0   6       12.00       11.69      1.64 o 
  -6   0   6       33.06       32.69      1.64 o 
  -5   0   6       27.50       29.77      1.38 o 
  -3   0   6      122.47      125.36      2.30 o 
  -2   0   6        8.49        9.35      0.99 o 
  -1   0   6      203.55      244.06      3.01 o 
   0   0   6       89.24       94.17      1.81 o 
   1   0   6      101.80      109.11      1.78 o 
   2   0   6      112.54      126.70      2.12 o 
   3   0   6       16.33       16.01      1.55 o 
   4   0   6        0.68        1.61      1.35 o 
   5   0   6        0.02       -1.89      1.89 o 
  -8   1   6        9.28       10.25      1.78 o 
  -7   1   6        6.60        7.62      1.67 o 
  -6   1   6        6.08        6.52      1.44 o 
  -5   1   6        3.99        4.35      1.33 o 
  -4   1   6       13.93       12.96      1.16 o 
  -2   1   6      228.54      239.98      3.13 o 
  -1   1   6      210.72      220.16      3.01 o 
   0   1   6        1.33        0.48      0.65 o 
   1   1   6       10.55        9.57      1.19 o 
   5   1   6       20.02       22.53      2.63 o 
  -7   2   6        7.46        8.27      1.55 o 
  -6   2   6       23.36       23.30      1.55 o 
  -5   2   6       31.90       33.93      1.58 o 
  -4   2   6       51.56       53.60      1.58 o 
  -3   2   6       21.01       23.39      1.16 o 
  -1   2   6       63.97       66.50      1.41 o 
   0   2   6       83.70       78.91      1.53 o 
   2   2   6       83.15       84.71      1.87 o 
   3   2   6       19.50       27.87      1.50 o 
   5   2   6        1.15        1.38      1.78 o 
  -7   3   6        2.56        2.99      1.64 o 
  -6   3   6        7.13        9.32      1.50 o 
  -5   3   6        0.38       -0.71      1.24 o 
  -4   3   6       47.54       38.56      1.33 o 
  -2   3   6       92.91       86.29      1.61 o 
  -1   3   6       28.04       27.15      0.99 o 
   0   3   6      117.77      108.45      1.95 o 
   1   3   6        6.63        8.75      1.16 o 
  -7   4   6        2.52        2.46      1.67 o 
  -6   4   6        1.38        1.67      1.47 o 
  -5   4   6       28.34       24.07      1.44 o 
  -4   4   6       47.45       46.52      1.55 o 
  -3   4   6       20.85       20.17      1.19 o 
  -2   4   6       11.07       11.15      1.02 o 
  -1   4   6       33.44       34.70      1.07 o 
   0   4   6       10.47        9.74      0.82 o 
   1   4   6      107.67       90.12      2.15 o 
   2   4   6       41.11       36.31      1.19 o 
  -7   5   6        0.15       -0.51      1.83 o 
  -6   5   6        1.56        1.30      1.61 o 
  -5   5   6        1.81        1.64      1.33 o 
  -4   5   6       15.59       14.68      1.33 o 
  -3   5   6        6.48        5.67      1.13 o 
  -2   5   6       10.84       10.59      1.07 o 
  -1   5   6        4.42        5.05      0.96 o 
  -6   6   6        3.17        4.18      1.58 o 
  -5   6   6        2.35        1.64      1.41 o 
  -4   6   6        2.87        1.83      1.30 o 
  -3   6   6       13.08       12.40      1.30 o 
  -2   6   6        0.52        0.48      1.10 o 
  -1   6   6        9.00        6.41      1.07 o 
   0   6   6        8.06        6.44      0.96 o 
   1   6   6       21.91       21.18      1.07 o 
   2   6   6       16.97       17.25      0.93 o 
  -6   7   6        4.01        3.95      1.81 o 
  -5   7   6        4.65        4.83      1.61 o 
  -4   7   6        8.48        9.32      1.52 o 
  -2   7   6       11.06        9.37      1.33 o 
  -1   7   6       14.50       14.23      1.21 o 
   1   7   6        9.94        8.61      1.04 o 
  -5   8   6        4.64        6.46      1.72 o 
  -3   8   6        5.49        3.75      1.47 o 
   1   8   6        1.95        1.72      1.07 o 
   1   9   6        0.84        0.40      1.16 o 
  -3  -8   7        6.05        3.50      1.55 o 
  -2  -8   7        2.82        2.43      1.52 o 
  -1  -8   7        2.82        2.79      2.20 o 
   0  -8   7        3.97        3.92      2.37 o 
   1  -8   7        0.48        0.45      1.72 o 
  -5  -7   7        6.02        5.25      1.72 o 
  -4  -7   7        2.92        2.15      1.55 o 
  -3  -7   7        0.58        0.28      1.69 o 
  -2  -7   7        3.65        2.74      1.44 o 
  -1  -7   7       14.65       18.66      1.61 o 
   0  -7   7        3.80        5.67      2.34 o 
   1  -7   7        4.04        1.55      1.02 o 
   2  -7   7        3.09        4.12      1.89 o 
  -6  -6   7        4.14        4.15      1.72 o 
  -5  -6   7        3.61        3.50      1.50 o 
  -4  -6   7        0.87       -0.17      2.03 o 
  -3  -6   7        3.48        4.09      1.33 o 
  -2  -6   7       26.31       21.44      1.55 o 
  -1  -6   7        2.89        1.86      0.93 o 
   0  -6   7        1.32        0.59      1.33 o 
   1  -6   7        0.09        0.28      2.20 o 
   2  -6   7        3.18        3.22      2.31 o 
  -6  -5   7        2.75        2.31      1.64 o 
  -5  -5   7        8.51       10.62      1.52 o 
  -4  -5   7        7.84        7.93      1.30 o 
  -3  -5   7       22.70       18.87      1.64 o 
  -2  -5   7        2.67        2.03      1.58 o 
  -1  -5   7       38.42       37.47      1.41 o 
   0  -5   7        5.72        4.91      1.13 o 
   1  -5   7       14.94       14.49      1.64 o 
   2  -5   7       10.63       13.44      1.16 o 
   3  -5   7        1.10        1.47      1.64 o 
  -7  -4   7        0.35        0.17      1.92 o 
  -6  -4   7        3.80        4.69      1.35 o 
  -5  -4   7       12.92        6.61      1.38 o 
  -4  -4   7        4.56        0.34      2.37 o 
  -3  -4   7       19.54       19.18      1.38 o 
  -2  -4   7       97.98      100.08      2.18 o 
  -1  -4   7       14.51       15.98      1.16 o 
   0  -4   7       21.43       15.90      1.04 o 
   1  -4   7        1.22        1.78      1.50 o 
   2  -4   7        3.40        3.19      1.61 o 
   3  -4   7       12.22       15.56      1.75 o 
  -7  -3   7        1.41        1.27      1.52 o 
  -6  -3   7        9.75       10.22      1.50 o 
  -5  -3   7       10.61       11.10      1.33 o 
  -4  -3   7       25.43       29.29      1.50 o 
  -3  -3   7       28.40       36.27      2.15 o 
  -2  -3   7       21.38       17.00      1.72 o 
  -1  -3   7       78.21       68.75      1.53 o 
   0  -3   7       29.76       30.28      2.54 o 
   1  -3   7       17.11       20.05      1.33 o 
   2  -3   7       10.50       13.33      1.95 o 
   3  -3   7        4.69        4.97      1.92 o 
  -7  -2   7        0.10       -0.28      1.55 o 
  -6  -2   7        2.91        2.48      1.35 o 
  -5  -2   7        7.59        6.49      1.36 o 
  -4  -2   7       15.04       15.16      1.27 o 
  -3  -2   7        9.91       11.12      1.24 o 
  -2  -2   7       30.29       39.75      1.64 o 
  -1  -2   7       20.41       26.77      1.53 o 
   0  -2   7        9.80        9.35      1.41 o 
   1  -2   7        0.42        0.20      1.13 o 
   2  -2   7        2.99        4.46      1.19 o 
   3  -2   7       11.02       10.05      2.17 o 
   4  -2   7        6.20        7.76      1.86 o 
  -7  -1   7        1.29        2.37      1.61 o 
  -6  -1   7        4.89        4.43      1.41 o 
  -5  -1   7        2.10        2.06      1.24 o 
  -4  -1   7        1.91        4.38      2.40 o 
  -3  -1   7       12.65       12.20      1.24 o 
  -2  -1   7       19.14       17.96      0.65 o 
  -1  -1   7       18.01       18.33      1.47 o 
   0  -1   7        2.50        3.64      1.02 o 
   1  -1   7       12.62       11.10      1.19 o 
   3  -1   7        3.11        4.83      1.41 o 
   4  -1   7        2.25        1.83      1.89 o 
  -7   0   7        2.46        1.98      1.64 o 
  -6   0   7        0.38        1.47      1.44 o 
  -4   0   7        9.25        9.71      1.27 o 
  -3   0   7       21.22       22.14      1.27 o 
  -2   0   7        0.01        0.54      1.04 o 
  -1   0   7        4.88        5.87      1.04 o 
   0   0   7        1.27        0.68      0.88 o 
   1   0   7       14.22       14.23      1.10 o 
   2   0   7       12.16       11.04      1.92 o 
   3   0   7       13.00       16.32      1.44 o 
   4   0   7        5.30        5.67      1.69 o 
  -7   1   7        1.24        1.72      1.69 o 
  -6   1   7        5.11        2.57      1.52 o 
  -5   1   7        2.29        2.99      2.65 o 
  -4   1   7        2.10        2.77      1.24 o 
   0   1   7        2.83        3.42      1.07 o 
   1   1   7       12.79       10.98      1.52 o 
   2   1   7       32.58       25.71      1.61 o 
   3   1   7        3.35        1.38      1.58 o 
   4   1   7        2.22        1.33      1.92 o 
  -7   2   7        0.11        0.59      1.58 o 
  -6   2   7        2.92        3.16      1.55 o 
  -5   2   7        7.49        7.20      1.47 o 
  -4   2   7       15.61       12.76      1.38 o 
  -3   2   7       10.73       11.10      1.21 o 
  -2   2   7       30.57       35.74      1.38 o 
  -1   2   7       20.21       19.80      1.16 o 
   0   2   7       10.20        8.78      0.88 o 
   1   2   7        0.42        0.85      0.56 o 
   2   2   7        3.04        2.06      0.51 o 
   3   2   7       11.20       16.07      1.55 o 
   4   2   7        6.49        7.17      1.78 o 
  -7   3   7        1.42        2.03      1.78 o 
  -6   3   7        9.85       11.63      1.58 o 
  -5   3   7       11.02       12.65      1.41 o 
  -4   3   7       25.74       20.90      1.36 o 
  -3   3   7       28.53       34.49      2.54 o 
  -2   3   7       21.75       18.44      1.13 o 
  -1   3   7       77.09       74.57      1.75 o 
   0   3   7       30.59       29.21      1.16 o 
   1   3   7       18.16       13.39      1.47 o 
  -7   4   7        0.33       -0.17      1.81 o 
  -5   4   7       12.81       10.81      1.44 o 
  -4   4   7        4.87        5.50      1.30 o 
  -3   4   7       20.51       22.54      1.38 o 
  -2   4   7       97.62       96.71      2.24 o 
  -1   4   7       14.31       12.74      1.07 o 
   1   4   7        1.24        0.51      0.68 o 
  -6   5   7        2.65        1.04      1.72 o 
  -4   5   7        8.09        8.55      1.36 o 
  -3   5   7       22.76       25.31      1.47 o 
  -2   5   7        2.73        1.21      2.29 o 
  -1   5   7       38.38       42.95      1.58 o 
   0   5   7        5.49        4.15      0.90 o 
   2   5   7       10.64        7.88      0.76 o 
  -6   6   7        4.18        5.00      1.69 o 
  -5   6   7        3.57        3.27      1.61 o 
  -4   6   7        0.84        0.73      1.47 o 
  -2   6   7       26.26       24.26      1.50 o 
   0   6   7        1.25        1.19      0.93 o 
  -5   7   7        5.95        6.72      1.72 o 
  -4   7   7        2.81        2.40      1.55 o 
  -3   7   7        0.57        0.82      1.44 o 
  -2   7   7        3.62        2.12      1.33 o 
  -1   7   7       14.80       15.05      1.30 o 
   0   7   7        3.75        2.03      1.13 o 
  -3   8   7        5.83        5.14      1.52 o 
  -1   8   7        2.94        1.24      1.35 o 
   1   8   7        0.49        0.23      1.04 o 
  -4  -7   8        1.63        3.02      1.67 o 
  -3  -7   8        1.81        1.19      1.61 o 
  -2  -7   8        3.89        2.54      1.58 o 
  -1  -7   8        4.63        2.40      1.19 o 
   0  -7   8        1.67        2.00      1.98 o 
  -5  -6   8        3.95        2.71      1.75 o 
  -4  -6   8        1.44        1.58      1.61 o 
  -3  -6   8        0.73        1.52      1.50 o 
  -2  -6   8        1.75        1.78      1.52 o 
  -1  -6   8        0.98        1.47      1.47 o 
   0  -6   8       10.38        8.98      2.63 o 
   1  -6   8        3.75        3.84      1.98 o 
  -5  -5   8        1.86        0.73      1.72 o 
  -4  -5   8        5.16        5.90      1.52 o 
  -3  -5   8       14.62       13.19      1.55 o 
  -2  -5   8        3.96        4.60      2.26 o 
  -1  -5   8        8.98        7.68      1.07 o 
   0  -5   8        0.12       -0.20      1.27 o 
   1  -5   8        0.67        0.31      2.37 o 
   2  -5   8        0.65        1.13      2.17 o 
  -6  -4   8        4.41        6.13      1.67 o 
  -5  -4   8        6.34        6.75      1.55 o 
  -4  -4   8        4.82        5.79      1.61 o 
  -3  -4   8        0.18        0.99      1.35 o 
  -2  -4   8        7.31        5.31      1.58 o 
  -1  -4   8        6.99        7.93      1.24 o 
   0  -4   8       16.23       14.66      1.69 o 
   2  -4   8        7.37        8.95      2.26 o 
  -6  -3   8        0.35       -0.93      1.75 o 
  -5  -3   8        6.51        7.09      1.61 o 
  -4  -3   8       13.60       14.71      1.58 o 
  -3  -3   8       28.86       38.16      1.92 o 
  -2  -3   8        7.20       10.25      1.69 o 
  -1  -3   8        5.45        4.52      1.21 o 
   0  -3   8        0.68        0.73      0.93 o 
   1  -3   8        0.25       -0.40      1.21 o 
   2  -3   8        6.06        5.25      1.52 o 
  -6  -2   8        5.70        5.62      1.61 o 
  -5  -2   8       19.52       23.38      1.75 o 
  -4  -2   8        1.89        1.67      1.47 o 
  -3  -2   8       10.09       13.16      1.52 o 
  -2  -2   8        3.39        3.87      1.50 o 
  -1  -2   8       22.93       21.13      1.47 o 
   0  -2   8       15.11       16.46      1.19 o 
   1  -2   8       24.32       22.43      1.19 o 
   2  -2   8        5.15        4.91      1.64 o 
  -6  -1   8        5.63        6.46      1.67 o 
  -5  -1   8       15.25       15.33      1.67 o 
  -4  -1   8       26.09       29.06      1.69 o 
  -3  -1   8        1.18        2.09      1.47 o 
  -2  -1   8       58.69       80.23      2.37 o 
  -1  -1   8       13.02       19.34      1.64 o 
   0  -1   8        2.38        2.34      1.27 o 
   1  -1   8        7.95        8.10      1.10 o 
   2  -1   8        9.01       11.74      1.44 o 
   3  -1   8        0.59        1.07      1.78 o 
  -7   0   8        0.65        1.69      1.78 o 
  -6   0   8       13.63       15.53      1.81 o 
  -4   0   8        3.91        3.90      1.47 o 
  -3   0   8        2.94        3.75      1.44 o 
   0   0   8       42.11       42.53      2.66 o 
   1   0   8       20.72       19.12      1.19 o 
   2   0   8        0.03       -0.03      0.71 o 
  -6   1   8        5.72        7.20      1.72 o 
  -4   1   8       25.38       27.28      1.69 o 
  -3   1   8        1.45        1.69      1.41 o 
  -2   1   8       59.09       71.50      2.12 o 
  -1   1   8       13.05       15.28      1.38 o 
   0   1   8        2.39        2.29      1.02 o 
   1   1   8        7.99        6.47      1.41 o 
  -6   2   8        5.82        6.32      1.78 o 
  -4   2   8        1.83        2.88      1.44 o 
  -3   2   8        9.95       11.55      1.47 o 
  -2   2   8        3.43        2.37      1.30 o 
  -1   2   8       23.55       25.59      1.41 o 
   0   2   8       15.07       15.67      1.13 o 
   1   2   8       24.31       17.12      1.07 o 
  -6   3   8        0.37       -0.17      1.61 o 
  -5   3   8        6.69        8.84      1.52 o 
  -4   3   8       13.17       14.40      1.41 o 
  -2   3   8        7.37        7.62      1.21 o 
  -1   3   8        5.49        5.02      1.04 o 
   0   3   8        0.70        0.59      0.90 o 
   1   3   8        0.28       -0.37      0.79 o 
  -6   4   8        4.50        3.61      1.86 o 
  -5   4   8        6.30        5.90      1.61 o 
  -4   4   8        4.79        4.54      1.44 o 
  -2   4   8        7.21        6.01      1.24 o 
  -1   4   8        6.94        5.56      1.13 o 
   0   4   8       16.38       13.02      1.19 o 
  -5   5   8        1.90        0.76      1.61 o 
  -4   5   8        5.13        4.18      1.52 o 
  -3   5   8       14.37       12.71      1.47 o 
  -2   5   8        4.13        4.35      2.51 o 
  -1   5   8        9.02        7.96      1.24 o 
   0   5   8        0.12        0.17      0.99 o 
  -5   6   8        3.95        2.71      1.83 o 
  -2   6   8        1.79        0.54      1.33 o 
   0   6   8       10.21        6.72      1.13 o 
  -4   7   8        1.64        1.67      1.69 o 
  -2   7   8        3.94        3.16      1.47 o 
  -1   7   8        4.53        2.88      1.27 o 
   0   7   8        1.68        1.16      1.16 o 
  -4  -5   9        5.50        8.81      2.03 o 
  -3  -5   9        2.39        2.68      1.58 o 
  -2  -5   9        4.82        2.85      0.85 o 
  -1  -5   9        6.82        4.69      1.95 o 
  -5  -4   9        6.91        6.07      1.92 o 
  -4  -4   9        1.77        3.39      1.75 o 
  -3  -4   9        2.51        5.08      1.95 o 
  -2  -4   9        0.51        1.19      1.98 o 
  -1  -4   9        1.98        3.19      2.00 o 
   0  -4   9        6.37        9.49      2.20 o 
  -5  -3   9        0.41        1.72      1.83 o 
  -4  -3   9        0.26       -0.62      1.81 o 
  -3  -3   9       11.81       17.65      1.95 o 
  -2  -3   9       16.44       12.42      1.72 o 
  -1  -3   9        9.71        7.54      1.41 o 
   0  -3   9        6.22        4.40      2.94 o 
   1  -3   9       13.22        9.80      2.09 o 
  -5  -2   9        1.40        2.43      1.72 o 
  -4  -2   9        7.12       11.04      1.89 o 
  -3  -2   9       16.77       25.44      2.15 o 
  -2  -2   9        9.52       13.89      2.03 o 
  -1  -2   9        3.16        3.50      2.48 o 
   0  -2   9        3.73        3.81      2.23 o 
   1  -2   9        3.50        4.29      1.92 o 
  -6  -1   9        1.03        2.06      1.86 o 
  -5  -1   9        1.13        1.44      1.78 o 
  -4  -1   9        0.16       -0.23      1.81 o 
  -3  -1   9       10.85       11.86      1.86 o 
  -2  -1   9       28.69       41.52      2.32 o 
  -1  -1   9       11.25       16.29      1.75 o 
   0  -1   9        5.58        7.34      1.41 o 
   1  -1   9       10.09        8.81      1.30 o 
  -6   0   9        0.06        0.62      1.86 o 
  -5   0   9        1.20        1.24      1.78 o 
  -3   0   9       16.61       24.54      1.98 o 
  -2   0   9        6.70        9.01      1.78 o 
   0   0   9        0.39        0.17      1.16 o 
   1   0   9        2.21        1.41      1.61 o 
  -5   1   9        1.16        1.72      1.78 o 
  -3   1   9       11.19       15.87      1.89 o 
  -2   1   9       28.56       36.38      1.98 o 
  -1   1   9       11.22       13.81      1.52 o 
   0   1   9        5.59        7.03      1.24 o 
   1   1   9       10.01        7.54      2.06 o 
  -5   2   9        1.35        0.76      1.83 o 
  -4   2   9        7.46       10.98      1.86 o 
  -3   2   9       16.80        9.29      1.78 o 
  -2   2   9        9.29        9.77      1.64 o 
  -1   2   9        3.12        3.90      1.35 o 
   0   2   9        3.88        2.46      1.07 o 
   1   2   9        3.46        1.98      0.96 o 
  -5   3   9        0.40        0.00      1.72 o 
  -4   3   9        0.26       -1.24      1.61 o 
  -3   3   9       12.02       15.27      1.64 o 
  -2   3   9       16.50       19.09      1.55 o 
  -1   3   9       10.03        2.37      1.27 o 
   0   3   9        6.02        3.95      2.17 o 
   1   3   9       12.95        9.57      1.10 o 
  -4   4   9        1.81        3.42      1.69 o 
  -3   4   9        2.54        3.19      1.55 o 
  -2   4   9        0.49        1.27      1.38 o 
  -1   4   9        1.94        1.55      1.21 o 
   0   4   9        6.52        5.11      1.19 o 
  -4   5   9        5.48        3.70      1.81 o 
  -2   5   9        4.84        4.12      1.50 o 
  -1   5   9        6.87        6.46      1.38 o 
  -3  -2  10        0.44       -0.96      2.17 o 
  -2  -2  10        5.33        7.68      2.37 o 
  -1  -2  10        6.32        8.81      2.03 o 
  -4  -1  10        0.05       -0.45      2.17 o 
  -3  -1  10        5.08        7.76      2.31 o 
  -2  -1  10        0.31        0.40      2.29 o 
  -1  -1  10        1.41        1.89      1.83 o 
  -4   0  10        0.25        1.69      2.17 o 
  -3   0  10        3.67        5.02      2.29 o 
  -2   0  10       14.58       22.22      2.26 o 
  -1   0  10        0.83        1.69      1.72 o 
  -4   1  10        0.08        0.00      2.09 o 
  -3   1  10        5.01        6.49      2.15 o 
  -2   1  10        0.31       -0.51      1.86 o 
  -1   1  10        1.40        2.20      1.61 o 
  -3   2  10        0.38        1.19      2.00 o 
  -2   2  10        5.15        5.53      1.86 o 
  -1   2  10        6.06        4.57      1.50 o 
                                                 
